# Supplementary material for: The Oncogene PDRG1 Is an Interaction Target of Methionine Adenosyltransferases
Source: PLoS One. 2016 Aug 22;11(8):e0161672. doi: 10.1371/journal.pone.0161672 (PMC4993455; doi:10.1371/journal.pone.0161672)
Supplement: S1 Table — The table shows expression changes for stable clones 4–18 and 3–44 and the transient pool shRNA3T versus CN-10. Upregulated genes (≥ 2) and downregulated genes (≤ -2) are listed separately. (XLS) [file pone.0161672.s006.xls]

## Sheet: downregulated
Table S1
COMPARISON OF MICROARRAY RESULTS vs CN-10
	downregulated genes (≤-2)
	CLONE 4-18 vs CN10				shRNA3T vs CN10				CLONE 3-44 vs CN10
	ProbeID	N	Fold Change		ProbeID	N	Fold Change		ProbeID	N	Fold Change
	Sema3c	11	-2.23		Sema3c	6	-3.08		Sema3c	5	-2.93
	Sncg	1	-3.19		Sncg	1	-3.20		Sncg	1	-6.20
	Id1	10	-5.05		Id1	10	-3.93		Id1	6	-2.59
	Gpx2	2	-3.80		Gpx2	2	-5.76		Gpx2	2	-2.50
	Ctgf	3	-2.23		Ctgf	6	-2.01		Ctgf	8	-2.05
	P2ry6	10	-2.72		P2ry6	10	-3.03		P2ry6	10	-2.40
	Cxcl1	10	-18.92		Cxcl1	10	-7.34		Cxcl1	10	-6.46
	Emp2	1	-2.72		Emp2	1	-2.40		Emp2	1	-3.18
	XM_219543	1	-2.04		XM_219543	1	-4.49		XM_219543	1	-2.86
	Mt2A	2	-2.03		Mt2A	9	-2.60		Mt2A	10	-3.95
	Gpsm3	4	-2.07		Gpsm3	7	-2.13		Gpsm3	9	-2.22
	Dnajb11	1	-2.82		Dnajb11	5	-2.01		Dnajb11	1	-2.10
	A_64_P159685	1	-3.44		A_64_P159685	1	-2.01		A_64_P159685	1	-2.49		do
	Mx1	1	-15.29		Mx1	1	-5.57		Mx1	1	-3.58
	Egr1	2	-2.04		Egr1	4	-2.10		Egr1	3	-3.50
	LOC686437	1	-4.53		LOC686437	1	-3.81		LOC686437	1	-2.67
	LOC100361261	1	-2.25		LOC100361261	1	-2.69		LOC100361261	1	-2.41
	Il23a	1	-2.66		Il23a	1	-2.68		Il23a	1	-2.27
	Vom1r57	1	-2.73		Vom1r57	1	-2.26		Vom1r57	1	-2.16
	A_64_P099278	1	-3.23		A_64_P099278	1	-2.18		A_64_P099278	1	-2.23
	Ms4a8a	1	-2.20		Ms4a8a	1	-3.16		Ms4a8a	1	-3.03
	LOC689442	1	-4.62		LOC689442	1	-2.10		LOC689442	1	-3.72
	Ly6d	1	-10.34		Ly6d	1	-5.09		Ly6d	1	-2.76
	ENSRNOT00000008592	1	-3.89		ENSRNOT00000008592	1	-2.41		ENSRNOT00000008592	1	-2.19
	A_64_P031058	1	-3.14		A_64_P031058	1	-4.04		A_64_P031058	1	-3.10
	A_64_P114768	1	-2.49		A_64_P114768	1	-2.31		A_64_P114768	1	-2.02
	Gpnmb	1	-2.61		Gpnmb	1	-10.20		Gpnmb	1	-5.02
	Ranbp1	3	-3.18		Ranbp1	1	-2.19		Ranbp1	1	-2.29
	Cox6a2	1	-7.63		Cox6a2	1	-7.81		Cox6a2	1	-3.24
	A_64_P017931	1	-4.02		A_64_P017931	1	-2.94		A_64_P017931	1	-3.17
	Foxq1	1	-3.53		Foxq1	1	-2.18		Foxq1	1	-2.73
	FQ210020	9	-3.30		FQ210020	2	-2.20		FQ210020	2	-2.08
	LOC678769	2	-2.66		LOC678769	1	-2.11		LOC678769	1	-2.17
	Mmp24	1	-3.05		Mmp24	1	-2.37		Mmp24	1	-3.50
	TC596639	1	-4.49		TC596639	1	-3.40		TC596639	1	-2.05
	Rnase1l2	1	-2.97		Rnase1l2	1	-2.77		Rnase1l2	1	-2.16
	A_64_P086880	1	-3.64		A_64_P086880	1	-5.59		A_64_P086880	1	-5.96
	A_64_P152369	1	-2.77		A_64_P152369	1	-2.32		A_64_P152369	1	-3.26
	Cdc42ep5	1	-3.03		Cdc42ep5	1	-2.78		Cdc42ep5	1	-2.00
	RGD1565030	1	-3.80		RGD1565030	1	-3.77		RGD1565030	1	-4.31

## Sheet: upregulated
Table S1 cont.
COMPARISON OF MICROARRAY RESULTS vs CN-10
	upregulated genes (≥2)
	CLONE 4-18 vs CN10				shRNA3T vs CN10				CLONE 3-44 vs CN10
	ProbeID	N	Fold Change		ProbeID	N	Fold Change		ProbeID	N	Fold Change
	Ankrd37	8	+2.03		Ankrd37	5	+2.03		Ankrd37	9	+3.60
	Dbp	3	+2.66		Dbp	3	+3.67		Dbp	3	+2.04
	FQ213070	3	+3.78		FQ213070	10	+3.05		FQ213070	2	+2.23
	Slc41a1	9	+2.42		Slc41a1	8	+2.70		Slc41a1	1	+2.26
	Wdr37	2	+2.19		Wdr37	1	+2.18		Wdr37	1	+2.20
	RGD1306820	3	+2.87		RGD1306820	1	+2.25		RGD1306820	1	+2.09
	Aacs	4	+2.42		Aacs	4	+2.41		Aacs	1	+2.66
	Aldh1l2	1	+2.17		Aldh1l2	1	+2.00		Aldh1l2	1	+2.49
	Mapkapk2	1	+2.14		Mapkapk2	2	+2.96		Mapkapk2	2	+2.36
	RGD1565641	1	+2.52		RGD1565641	1	+2.52		RGD1565641	1	+2.48
	Dstyk	6	+2.63		Dstyk	2	+2.72		Dstyk	1	+2.62
	RGD1305347	2	+2.29		RGD1305347	6	+2.67		RGD1305347	2	+2.33
	Aadat	8	+2.97		Aadat	2	+2.89		Aadat	3	+2.69
	Thsd1	1	+2.18		Thsd1	1	+3.34		Thsd1	1	+2.69
	Gabarapl2	2	+2.91		Gabarapl2	1	+2.10		Gabarapl2	1	+2.08
	Tef	10	+2.70		Tef	8	+2.43		Tef	2	+2.19
	Bcl9	1	+3.25		Bcl9	1	+3.98		Bcl9	1	+3.42
	Ltbp4	1	+2.32		Ltbp4	1	+2.37		Ltbp4	1	+2.55
	Hspa1b	10	+4.93		Hspa1b	10	+2.77		Hspa1b	3	+2.42
	Rtn2	1	+9.28		Rtn2	1	+6.59		Rtn2	1	+4.14
	Zufsp	1	+2.31		Zufsp	3	+2.22		Zufsp	3	+2.47
	A_64_P016393	1	+3.36		A_64_P016393	1	+3.11		A_64_P016393	1	+2.85
	Pgm1	2	+2.26		Pgm1	1	+2.36		Pgm1	1	+2.14
	Pfdn5	1	+2.57		Pfdn5	1	+2.00		Pfdn5	1	+2.26
	Acadm	10	+2.72		Acadm	6	+2.77		Acadm	3	+2.66
	Papss2	1	+2.14		Papss2	2	+2.14		Papss2	1	+2.11
	Scpep1	1	+3.04		Scpep1	1	+2.33		Scpep1	1	+2.72
	Espn	1	+2.79		Espn	1	+2.25		Espn	1	+2.95
	Gpr146	1	+3.01		Gpr146	1	+3.63		Gpr146	1	+2.52
	Agmat	9	+4.14		Agmat	10	+5.73		Agmat	10	+6.18
	Ccng2	7	+2.90		Ccng2	5	+2.29		Ccng2	3	+2.82
	Pdcd4	1	+2.67		Pdcd4	1	+2.62		Pdcd4	1	+2.74
	ENSRNOT00000064316	1	+2.03		ENSRNOT00000064316	1	+2.53		ENSRNOT00000064316	1	+2.02
	RGD1560108	1	+2.44		RGD1560108	1	+2.54		RGD1560108	1	+2.51
	ENSRNOT00000034533	1	+2.31		ENSRNOT00000034533	1	+2.02		ENSRNOT00000034533	1	+2.08
	Wdr24	1	+2.60		Wdr24	1	+2.16		Wdr24	1	+2.27
	Aldob	1	+16.33		Aldob	1	+11.01		Aldob	1	+7.46
	Akr1c14	1	+2.56		Akr1c14	4	+3.03		Akr1c14	1	+2.04
	Hsd17b13	1	+2.21		Hsd17b13	1	+6.75		Hsd17b13	1	+4.63
	Tpp1	1	+3.07		Tpp1	1	+2.18		Tpp1	1	+2.18
	Lpin1	1	+2.24		Lpin1	1	+2.30		Lpin1	1	+2.05
	Hdac5	1	+3.89		Hdac5	1	+3.77		Hdac5	1	+2.52
	Adm	3	+2.63		Adm	10	+4.27		Adm	2	+3.63
	Angptl4	1	+5.40		Angptl4	1	+16.53		Angptl4	1	+3.58
	Srgap2	8	+2.45		Srgap2	10	+2.22		Srgap2	6	+2.47
	Mttp	1	+5.42		Mttp	1	+8.72		Mttp	1	+9.04
	RGD1564171	1	+2.17		RGD1564171	1	+3.18		RGD1564171	1	+2.17
	Tfr2	1	+2.27		Tfr2	1	+2.08		Tfr2	1	+2.56
	Serpinf2	1	+3.71		Serpinf2	1	+7.08		Serpinf2	1	+3.46
	Mapt	2	+2.97		Mapt	2	+3.37		Mapt	1	+2.14
	ENSRNOT00000036922	1	+2.04		ENSRNOT00000036922	1	+4.12		ENSRNOT00000036922	1	+2.94
	LOC299567	1	+3.97		LOC299567	1	+2.97		LOC299567	1	+5.03
	Pcyt2	1	+2.92		Pcyt2	1	+2.36		Pcyt2	1	+2.11
	Ttr	1	+9.49		Ttr	1	+6.24		Ttr	1	+8.51
	2007-09-01	1	+2.71		2007-09-01	1	+2.77		2007-09-01	1	+2.61
	Serpina6	1	+29.06		Serpina6	1	+8.55		Serpina6	1	+7.32
	Blnk	1	+4.28		Blnk	1	+3.24		Blnk	1	+3.23
	G6pc	2	+4.09		G6pc	2	+6.52		G6pc	2	+4.16
	TC584621	1	+2.30		TC584621	1	+4.81		TC584621	1	+2.28
	Pla2g15	1	+3.05		Pla2g15	1	+2.99		Pla2g15	1	+3.28
	Aldoc	2	+39.37		Aldoc	2	+59.62		Aldoc	2	+45.86
	A_64_P086598	1	+2.15		A_64_P086598	1	+2.65		A_64_P086598	1	+2.16
	Insc	1	+4.05		Insc	1	+10.41		Insc	1	+8.45
	A_64_P152919	1	+24.07		A_64_P152919	1	+7.82		A_64_P152919	1	+3.11
	RGD1309651	1	+5.26		RGD1309651	1	+2.66		RGD1309651	1	+5.82
	Cyp2d5	1	+3.02		Cyp2d5	1	+3.65		Cyp2d5	1	+4.49
	Lipc	1	+3.87		Lipc	1	+3.74		Lipc	1	+2.87
	Gcnt3	1	+6.16		Gcnt3	1	+2.95		Gcnt3	1	+2.03
	ENSRNOT00000012248	1	+2.83		ENSRNOT00000012248	1	+2.02		ENSRNOT00000012248	1	+3.57
	Rsph9	1	+3.53		Rsph9	1	+2.46		Rsph9	1	+3.13
	Hmgcs2	1	+4.45		Hmgcs2	1	+6.50		Hmgcs2	1	+3.06
	Rhd	1	+6.15		Rhd	1	+2.78		Rhd	1	+3.08
	Sstr2	1	+4.22		Sstr2	1	+2.16		Sstr2	1	+2.16
	Arl8a	1	+4.78		Arl8a	1	+3.97		Arl8a	1	+3.23
